# Supplementary material for: Systemic Antibiotics as an Adjunct to Subgingival Debridement: A Network Meta-Analysis
Source: Antibiotics (Basel). 2022 Nov 28;11(12):1716. doi: 10.3390/antibiotics11121716 (PMC9774554; doi:10.3390/antibiotics11121716)
Supplement: Supplementary file 1 [file antibiotics-11-01716-s001.zip]

Archive with 1 entries (1 files):
- antibiotics-2022986-supplementary.pdf
